# Supplementary material for: Vacancy Formation and Clustering Behavior in δ-MoN: A Systematic Density Functional Theory Study
Source: Nanomaterials (Basel). 2025 May 28;15(11):810. doi: 10.3390/nano15110810 (PMC12157999; doi:10.3390/nano15110810)
Supplement: Supplementary file 1 [file nanomaterials-15-00810-s001.zip]

Archive with 1 entries (1 files):
- nanomaterials-3600585-supplementary.pdf
